# Supplementary material for: Development of a DNA Metabarcoding Method for the Identification of Bivalve Species in Seafood Products
Source: Foods. 2021 Oct 28;10(11):2618. doi: 10.3390/foods10112618 (PMC8617786; doi:10.3390/foods10112618)
Supplement: Supplementary file 1 [file foods-10-02618-s001.zip]

Archive with 1 entries (1 files):
- Supplementary_MOS_4.pdf
